# Supplementary material for: Intranasal Formaldehyde Exposure Induces RAGE-Mediated Alteration of the ADAM10/BACE1 Expression Balance and Amyloid Deposition
Source: Biomedicines. 2026 Mar 30;14(4):779. doi: 10.3390/biomedicines14040779 (PMC13113879; doi:10.3390/biomedicines14040779)
Supplement: Supplementary file 1 [file biomedicines-14-00779-s001.zip]

Archive with 1 entries (1 files):
- biomedicines-4212132-supplementary.pdf
